# Supplementary material for: Targeting ABL Tyrosine Kinase in Chronic Myeloid Leukemia: Design, Synthesis, Biological Evaluation, and Computational Studies of Novel Thiazolone Derivatives
Source: Pharmaceutics. 2026 Jun 9;18(6):709. doi: 10.3390/pharmaceutics18060709 (PMC13306063; doi:10.3390/pharmaceutics18060709)
Supplement: Supplementary file 1 [file pharmaceutics-18-00709-s001.zip]

Archive with 1 entries (1 files):
- pharmaceutics-4316441-supplementary.pdf
